# Supplementary material for: Integrated time-serial transcriptome networks reveal common innate and tissue-specific adaptive immune responses to PRRSV infection
Source: Vet Res. 2020 Oct 13;51:128. doi: 10.1186/s13567-020-00850-5 (PMC7552595; doi:10.1186/s13567-020-00850-5)
Supplement: Supplementary file 1 — Additional file 1. Table S1. RNA quality scores. Table S2. Overview of data processing. Table S3. Interactions of the top 25 proteins in the PPI, based on IFNB1. [file 13567_2020_850_MOESM1_ESM.xlsx]

## Sheet: suppl1
Supplementary table 1. RNA quality score
Tissue	ID	dpi	RIN	rRNAratio
Lung	L17	0	8.3	2.3
Lung	L50	0	8	1.7
Lung	L5	3	8.2	2.4
Lung	L18	3	7.9	2
Lung	L36	3	7.8	2.5
Lung	L41	3	7.7	1.2
Lung	L55	3	8.5	1.7
Lung	L56	3	8.5	1.8
Lung	L22	10	7.7	1.1
Lung	L29	10	7.4	1.4
Lung	L32	10	8.3	1.3
Lung	L34	10	8.4	1.6
Lung	L66	10	7.2	1.2
Lung	L67	10	7.3	1.3
Lung	L69	10	7.5	1.3
Lung	L72	10	8.9	1.9
Lung	L45	21	7.8	1.3
Lung	L46	21	7.9	2.1
Lung	L48	21	6.6	1.2
Lung	L57	21	7.8	1
Lung	L60	21	7.1	1
Lung	L78	21	7.7	1
Lung	L79	21	8.1	1.4
Lung	L82	21	8.9	1.7
Lung	L62	28	7.3	1.1
Lung	L64	28	7.3	1.2
Lung	L65	28	7.3	1.7
Lung	L71	28	6	0.8
Lung	L76	28	7	1.7
Lung	L77	28	7.8	1.7
Lung	L83	28	7.5	1.4
Lung	L85	28	7.5	1.3
Lung	L73	35	7.8	1.3
Lung	L92	35	6.8	0.8
Lung	L94	35	7	1
Lung	L95	35	7.2	1.2
Lung	L97	35	8	1.9
Lung	L98	35	8.8	1.7
Lung	L99	35	7.7	1.5
Lung	L10	35	7.5	1.2
Tonsil	T17	0	9.5	2.8
Tonsil	T50	0	9.5	2.6
Tonsil	T5	3	8.4	2
Tonsil	T18	3	9.5	2.6
Tonsil	T36	3	6	1.2
Tonsil	T41	3	9.4	2.7
Tonsil	T55	3	9.7	2.2
Tonsil	T56	3	5.5	2
Tonsil	T22	10	8.4	2.1
Tonsil	T29	10	9.3	2.3
Tonsil	T32	10	8.1	1.9
Tonsil	T34	10	8.2	1.8
Tonsil	T66	10	9.5	2.3
Tonsil	T67	10	6.2	2.2
Tonsil	T69	10	6.6	1.8
Tonsil	T72	10	8	2.3
Tonsil	T45	21	8.2	2.6
Tonsil	T46	21	8.1	2.3
Tonsil	T48	21	8.1	2.5
Tonsil	T57	21	9.6	2.6
Tonsil	T60	21	9.2	2.6
Tonsil	T78	21	7.8	2.1
Tonsil	T79	21	9.1	2.4
Tonsil	T82	21	9.3	2.3
Tonsil	T62	28	7.5	1.3
Tonsil	T64	28	6.3	1.4
Tonsil	T65	28	7.8	1.8
Tonsil	T71	28	9.7	2.7
Tonsil	T76	28	7.7	1.6
Tonsil	T77	28	7.1	1.7
Tonsil	T83	28	7.7	1.6
Tonsil	T85	28	9.6	2.5
Tonsil	T73	35	7.8	2.2
Tonsil	T92	35	9.6	2.7
Tonsil	T94	35	6.8	1.4
Tonsil	T95	35	6.2	1.6
Tonsil	T97	35	7.7	1.9
Tonsil	T98	35	9.6	2.4
Tonsil	T99	35	9.3	2.7
Tonsil	T100	35	9.4	2.2
Lymph	LN17	0	9.4	2.4
Lymph	LN50	0	8.9	2.7
Lymph	LN5	3	9.1	2.4
Lymph	LN18	3	9.4	2.5
Lymph	LN36	3	9	2.4
Lymph	LN41	3	9.2	2.5
Lymph	LN55	3	9.2	2.5
Lymph	LN56	3	9.2	2.4
Lymph	LN22	10	9	2.8
Lymph	LN29	10	9.3	3.2
Lymph	LN32	10	9.5	3.5
Lymph	LN34	10	9.1	2.6
Lymph	LN66	10	9.2	2.9
Lymph	LN67	10	9.2	2.4
Lymph	LN69	10	9.1	2.9
Lymph	LN72	10	9.4	2.6
Lymph	LN45	21	7.6	2.6
Lymph	LN46	21	9.3	2.6
Lymph	LN48	21	6.8	4
Lymph	LN57	21	9	2.4
Lymph	LN60	21	8.6	3.1
Lymph	LN78	21	9.1	2.3
Lymph	LN79	21	9.1	2.4
Lymph	LN82	21	8.2	2.3
Lymph	LN62	28	9.2	2.6
Lymph	LN64	28	8.7	2.6
Lymph	LN65	28	9.3	2.9
Lymph	LN71	28	7.7	2.3
Lymph	LN76	28	9.4	2.9
Lymph	LN77	28	6.6	2.1
Lymph	LN83	28	9.3	2.8
Lymph	LN85	28	9.1	2.1
Lymph	LN73	35	8.9	2.8
Lymph	LN92	35	8.8	2.5
Lymph	LN94	35	8.6	1.7
Lymph	LN95	35	8.8	2.7
Lymph	LN97	35	9.3	2.9
Lymph	LN98	35	9.2	2.3
Lymph	LN99	35	9.3	2.6
Lymph	LN100	35	8.5	2.9
Average			8.28833	2.0825

## Sheet: suppl2
Supplementary table 2. Overview of data processing
						Trimming			Mapping
Tissue	ID	dpi	Raw sequence	Forward GC (%)	Reverse GC (%)	Trimmed sequence	Forward GC (%)	Reverse GC (%)	Unique mapping rate (%)	Overall mapping rate (%)
Lung	L17	0	42579102	46	46	41008677	46	46	89.16	96.31
Lung	L50	0	41948150	46	46	40783288	46	46	88.5	96.47
Lung	L5	3	33497281	46	46	32274982	46	46	90.04	96.39
Lung	L18	3	35708459	46	46	34606324	46	46	89.59	96.63
Lung	L36	3	40412033	47	47	39082591	47	47	88.39	96.37
Lung	L41	3	37584013	46	47	36099009	46	47	88.29	96.38
Lung	L55	3	49070885	47	47	47876894	47	47	84.38	96.09
Lung	L56	3	45153204	47	47	44004863	47	47	88.12	95.99
Lung	L22	10	44853251	47	47	43645067	47	47	86.54	96.21
Lung	L29	10	33753520	48	48	33226712	48	48	86.18	95.46
Lung	L32	10	37041437	47	47	35557162	47	47	85.3	96.56
Lung	L34	10	38481188	47	47	37064271	47	47	86.39	95.62
Lung	L66	10	42997297	46	46	41716383	46	46	90.16	96.77
Lung	L67	10	45153833	47	47	44315588	47	47	89.24	96.52
Lung	L69	10	49575033	47	47	48405674	47	47	87.89	95.72
Lung	L72	10	33680628	47	47	32693911	47	47	86.2	95.61
Lung	L45	21	33110313	47	48	31902068	47	47	87.22	96.15
Lung	L46	21	37243842	46	46	36192120	46	46	88.55	96.25
Lung	L48	21	32549501	49	49	31962843	49	49	83.72	96.01
Lung	L57	21	30100085	47	47	29371201	47	47	89.36	95.53
Lung	L60	21	34503075	47	47	33645925	47	47	86.87	95.8
Lung	L78	21	39178735	46	46	37864442	46	46	88.77	95.93
Lung	L79	21	33636813	46	46	32854420	45	46	89.42	96.24
Lung	L82	21	33138030	47	47	32388057	47	47	88.27	95.14
Lung	L62	28	43733391	47	47	42474942	47	47	83.15	95.9
Lung	L64	28	42761227	47	47	41629507	47	47	85.97	96.4
Lung	L65	28	42856802	47	47	42084026	47	47	86.78	96.32
Lung	L71	28	34210060	49	49	33389591	49	49	86.19	95.37
Lung	L76	28	44382808	47	47	42788675	47	47	85.74	96.24
Lung	L77	28	39283279	47	47	38213411	47	47	86.26	96.3
Lung	L83	28	34769778	47	47	33399355	47	47	88.68	96.57
Lung	L85	28	42417299	46	46	40970309	46	46	88.26	96.31
Lung	L73	35	33669831	47	47	32564699	47	47	87.57	96.37
Lung	L92	35	42013324	47	47	40723240	47	47	87.31	96.46
Lung	L94	35	47793150	47	47	46759563	47	47	86.27	96.39
Lung	L95	35	41348265	47	47	39867739	47	47	88.81	96.54
Lung	L97	35	49562462	47	47	47943998	47	47	84.38	96.43
Lung	L98	35	49307087	47	47	48369063	47	47	87.63	96.54
Lung	L99	35	36219222	46	47	34912623	46	47	87.19	95.63
Lung	L100	35	44239034	46	46	43317567	46	46	88.65	96.7
BLN	LN17	0	35688189	52	52	35368057	52	52	88.23	97.82
BLN	LN50	0	32360701	51	52	32038766	51	52	88.51	97.53
BLN	LN5	3	35321782	50	51	34902543	50	51	88.93	97.29
BLN	LN18	3	30877981	51	51	30529987	51	51	87.09	97.31
BLN	LN36	3	33945071	51	51	33689504	51	51	85.95	96.96
BLN	LN41	3	34953414	51	51	34606825	51	51	86.95	96.87
BLN	LN55	3	33312245	51	52	33054123	51	52	87.36	96.98
BLN	LN56	3	36090369	52	53	35710514	52	53	85.61	97.15
BLN	LN22	10	32872886	51	52	32554536	51	52	88.97	97.65
BLN	LN29	10	31633742	51	51	31420395	51	51	88.98	97.61
BLN	LN32	10	32242069	51	51	32005809	51	51	89.89	97.81
BLN	LN34	10	32829813	51	52	32529389	51	52	89.07	97.54
BLN	LN66	10	36459478	51	51	36115523	51	51	87.6	97.19
BLN	LN67	10	32311710	52	52	31952737	52	52	88.76	97.62
BLN	LN69	10	33281646	51	51	32911662	51	51	88.19	97.38
BLN	LN72	10	32098238	52	52	31692359	52	52	88.15	97.45
BLN	LN45	21	36833656	52	52	36529439	52	52	82.27	96.66
BLN	LN46	21	33831008	51	51	33567103	51	51	82.64	96.45
BLN	LN48	21	30461511	51	51	30254283	51	51	86.77	97.28
BLN	LN57	21	32075940	52	52	31747976	52	52	87.17	97.34
BLN	LN60	21	33095076	51	52	32756530	51	52	87.88	97.41
BLN	LN78	21	35911887	51	52	35666935	51	52	88.15	97.58
BLN	LN79	21	31256545	51	52	30958365	51	52	88.9	97.56
BLN	LN82	21	32802666	51	52	32576621	51	52	89.24	97.58
BLN	LN62	28	33379507	51	52	32937416	51	52	85.72	97.47
BLN	LN64	28	37265019	51	52	36981136	51	52	85.5	97.22
BLN	LN65	28	34702076	51	52	34410952	51	52	84.96	96.95
BLN	LN71	28	33008705	52	53	32627752	52	53	81.1	96.86
BLN	LN76	28	36491774	51	52	36190717	51	52	87.2	97.28
BLN	LN77	28	32310354	50	50	32018866	50	50	86.53	96.7
BLN	LN83	28	32807543	51	51	32570125	51	51	86.84	97.1
BLN	LN85	28	32393581	51	52	32232295	51	52	87.89	97.48
BLN	LN73	35	38157063	52	52	37872798	52	52	86.8	97.22
BLN	LN92	35	31922397	52	52	31711110	52	52	84.34	96.97
BLN	LN94	35	36130893	52	52	35766537	52	52	83.98	97
BLN	LN95	35	32777241	51	52	32457370	51	52	87.08	97.4
BLN	LN97	35	35187426	51	51	34892305	51	51	83.57	96.85
BLN	LN98	35	36855717	52	52	36546074	52	52	83.6	97.14
BLN	LN99	35	31170015	51	51	30890268	51	51	87.27	97.37
BLN	LN100	35	34440815	51	51	34155405	51	51	86.65	97.34
Tonsil	T17	0	38626906	52	53	38224036	52	53	85.8	97.1
Tonsil	T50	0	35939434	51	52	35586486	51	52	86.73	97.34
Tonsil	T5	3	32405467	52	52	32109504	52	52	87.27	97.56
Tonsil	T18	3	34705407	52	53	34439551	52	53	87.13	97.14
Tonsil	T36	3	33617835	51	52	33228499	51	52	87.28	96.72
Tonsil	T41	3	33210792	51	51	32910714	51	51	89.2	97.48
Tonsil	T55	3	32777473	51	52	32474592	51	52	85.67	96.56
Tonsil	T56	3	32531443	51	51	31984698	51	51	88.59	96.5
Tonsil	T22	10	30398406	51	51	30155287	51	51	89.83	97.17
Tonsil	T29	10	30938740	51	51	30653642	51	51	88.61	97.47
Tonsil	T32	10	35626092	50	51	35313778	50	51	91.62	97.53
Tonsil	T34	10	32617313	51	52	32387000	51	52	90.26	97.18
Tonsil	T66	10	36274920	51	52	35937009	51	52	87.14	97.36
Tonsil	T67	10	30810543	51	51	30509611	51	51	90.18	97.11
Tonsil	T69	10	35070233	50	50	34766332	50	50	89.57	96.79
Tonsil	T72	10	31096232	51	51	30814553	51	51	90.29	97.31
Tonsil	T45	21	33966484	51	51	33637632	51	51	88.32	96.77
Tonsil	T46	21	31684436	51	51	31286448	51	51	88.25	96.94
Tonsil	T48	21	34531760	50	50	34315830	50	50	89.8	97.03
Tonsil	T57	21	34238559	52	52	33995369	52	52	85.46	96.65
Tonsil	T60	21	30916880	51	51	30599133	51	51	87.85	96.96
Tonsil	T78	21	37960383	51	51	37729661	51	51	91.57	97.35
Tonsil	T79	21	32610970	51	51	32324567	51	51	87.96	97.38
Tonsil	T82	21	31460314	51	52	31095781	51	52	85.84	97.58
Tonsil	T62	28	33290336	51	51	32794098	51	51	89.21	97.07
Tonsil	T64	28	32825995	50	51	32671686	50	51	90.06	96.66
Tonsil	T65	28	31709607	50	51	31493370	50	51	90.38	97.24
Tonsil	T71	28	34114243	52	52	33768453	52	52	86.29	96.89
Tonsil	T76	28	30218274	50	51	29906952	50	51	89.82	96.98
Tonsil	T77	28	30132976	50	50	29858433	50	50	90.12	97.24
Tonsil	T83	28	32352147	52	52	32082764	52	52	89.1	96.79
Tonsil	T85	28	30672301	52	52	30200925	52	52	87.23	97.11
Tonsil	T73	35	34895394	51	51	34570138	51	51	88.22	96.7
Tonsil	T92	35	36825256	52	52	36509177	52	52	85.44	97.06
Tonsil	T94	35	34316064	51	52	33853599	51	52	88.89	96.71
Tonsil	T95	35	38144441	51	51	37789854	51	51	91.56	97.42
Tonsil	T97	35	31045921	50	50	30737415	50	50	90.35	97.24
Tonsil	T98	35	33222362	52	52	32848267	52	52	87.93	97.34
Tonsil	T99	35	30356070	52	53	29846014	52	53	82.33	96.53
Tonsil	T100	35	30896720	51	52	30685706	51	52	84.08	97.02
Total			4274099605			4203448451
Average			3.56175e+07			3.50287e+07			87.4742	96.8331

## Sheet: suppl3
Supplementary table 3. Interactions of the top 25 proteins in PPI based on IFNB1
Protein	Interaction
IFNAR1	0.996
IRF3	0.991
IRF7	0.986
IFNAR2	0.975
STAT1	0.972
IRF2	0.971
SOCS1	0.97
IRF1	0.968
STAT2	0.965
IRF9	0.961
IFIH1	0.957
TYK2	0.953
IRF5	0.951
JAK1	0.949
JUN	0.946
MAVS	0.944
RELA	0.941
ACTB	0.939
FOS	0.939
SOCS3	0.939
EP300	0.926
HMGB1	0.926
KAT2B	0.925
CREBBP	0.924
IRF4	0.923
